# Supplementary material for: Genetic Variants in KNDy Pathway Lack Association with Premature Ovarian Insufficiency in Mexican Women: A Sequencing-Based Cohort Study
Source: Genes (Basel). 2024 Jun 15;15(6):788. doi: 10.3390/genes15060788 (PMC11203232; doi:10.3390/genes15060788)
Supplement: Supplementary file 1 [file genes-15-00788-s001.zip]

Archive with 1 entries (1 files):
- genes-3045703-supplementary.pdf
